# Supplementary material for: Methylation profiling reveals novel molecular classes of rhabdomyosarcoma
Source: Sci Rep. 2021 Nov 15;11:22213. doi: 10.1038/s41598-021-01649-w (PMC8592993; doi:10.1038/s41598-021-01649-w)
Supplement: Supplementary file 1 — Supplementary Information 1. [file 41598_2021_1649_MOESM1_ESM.xls]

## Sheet: RMS_Silhouette_UMAP_controls_fi
Sample_ID	Sequencing_ID	Sentrix.ID	Clinical.Dx	Dx.Category.Histology	Reason.Uncertain	Meth.group	FOXO1.FISH	Fusion	Gender	Age	RNA.seq	WES	Age.at.time.of.diagnosis.yrs	Age.at.time.of.sample.yrs	Pre.treated.sample.chemo.within.last.month	Outcome	Time.to.census.point	Primary.or.met	Diagnostic.or.recurrence	Recurrence.number
Sample107	RMS016	201533640009_R08C01	Alveolar rhabdomyosarcoma	ARMS	NA	ARMS	NA	NA	Male	18 years	NA	Y	16	16	No	NA	NA	Primary	Diagnostic	NA
Sample96	RMS018	201533620059_R01C01	Rhabdomyosarcoma, alveolar subtype, solid variant	ARMS	NA	ARMS	NA	NA	Female	22 years	NA	Y	13	13	No	NA	NA	Primary	Diagnostic	NA
Sample13	NA	201172580053_R05C01	Alveolar rhabdomyosarcoma	ARMS	NA	ARMS	Positive	NA	Male	14 years	NA	NA	12	12	No	DECEASED	657	Primary	Diagnostic	NA
Sample115	NA	201533640023_R08C01	Metastatic alveolar rhabdomyosarcoma	ARMS	NA	ARMS	Positive	NA	Male	13 years	NA	NA	12	12	No	NA	NA	Met	Diagnostic	NA
Sample01	NA	201172580047_R01C01	Alveolar rhabdomyosarcoma	ARMS	NA	ARMS	Positive	NA	Male	15 years	NA	NA	14	14	No	NA	NA	Primary	Recurrence	1
Sample109	NA	201533640023_R02C01	Alveolar rhabdomyosarcoma	ARMS	NA	ARMS	Positive	NA	Female	22 years	NA	NA	21	21	Yes	DECEASED	1116	Met	Recurrence	1
Sample124	NA	201533640031_R02C01	Rhabdomyosarcoma	ARMS	NA	ARMS	Positive	NA	Female	22 years	NA	NA	21	21	No	DECEASED	1116	Primary	Recurrence	NA
Sample140	RMS007	201533640046_R06C01	Rhabdomyosarcoma, alveolar subtype	ARMS	NA	ARMS	Positive	NA	Female	10 years	NA	Y	10	10	No	NA	NA	Primary	Diagnostic	NA
Sample101	RMS008	201533620059_R07C01	Alveolar rhabdomyosarcoma, positive for FOXO1 gene rearrangement	ARMS	NA	ARMS	Positive	NA	Male	3 years	NA	Y	3	3	No	NA	NA	Primary	Diagnostic	NA
Sample139	RMS009	201533640046_R05C01	Rhabdomyosarcoma, alveolar subtype.	ARMS	NA	ARMS	Positive	NA	Female	9 years	NA	Y	8	8	No	NA	NA	Primary	Diagnostic	NA
Sample138	RMS010	201533640046_R04C01	Alveolar rhabdomyosarcoma.	ARMS	NA	ARMS	Positive	NA	Female	6 years	NA	Y	5	5	No	NA	NA	Primary	Diagnostic	NA
Sample137	RMS011	201533640046_R03C01	Alveolar rhabdomyosarcoma.	ARMS	NA	ARMS	Positive	NA	Male	16 years	NA	Y	15	15	No	NA	NA	Primary	Diagnostic	NA
Sample141	RMS012	201533640046_R07C01	Alveolar rhabdomyosarcoma	ARMS	NA	ARMS	Positive	NA	Male	10 years	NA	Y	9	9	No	NA	NA	Primary	Diagnostic	NA
Sample97	RMS013	201533620059_R03C01	Alveolar rhabdomyosarcoma	ARMS	NA	ARMS	Positive	NA	Male	10 years	NA	Y	9	9	No	NA	NA	Primary	Diagnostic	NA
Sample98	RMS014	201533620059_R04C01	Alveolar rhabdomyosarcoma	ARMS	NA	ARMS	Positive	NA	Female	6 years	NA	Y	5	5	No	NA	NA	Primary	Diagnostic	NA
Sample133	RMS019	201533640042_R04C01	Alveolar rhabdomyosarcoma	ARMS	NA	ARMS	Positive	NA	Male	7 years	NA	Y	6	6	No	NA	NA	Primary	Recurrence	1
Sample15	RMS020	201172580053_R07C01	Alveolar rhabdomyosarcoma	ARMS	NA	ARMS	Positive	NA	Female	14 years	NA	Y	14	14	No	NA	NA	Primary	Diagnostic	NA
Sample128	RMS021	201533640031_R06C01	Alveolar rhabdomyosarcoma	ARMS	NA	ARMS	Positive	NA	Male	6 months	NA	Y	0.0273973	0.0273973	No	NA	NA	Primary	Diagnostic	NA
Sample02	RMS022	201172580047_R02C01	Alveolar rhabdomyosarcoma	ARMS	NA	ARMS	Positive	NA	Male	9 years	NA	Y	8	8	No	NA	NA	Met	Diagnostic	NA
Sample105	RMS023	201533640009_R05C01	Metastatic alveolar rhabdomyosarcoma	ARMS	NA	ARMS	Positive	NA	Male	18 years	NA	Y	17	17	No	NA	NA	Primary	Diagnostic	NA
Sample34	RMS024	201492570102_R02C01	Rhabdomyosarcoma with alveolar subtype cytomorphology	ARMS	NA	ARMS	Positive	NA	Male	5 years	NA	Y	2	2	No	NA	NA	Primary	Recurrence	1
Sample06	RMS026	201172580047_R06C01	Metastatic alveolar rhabdomyosarcoma	ARMS	NA	ARMS	Positive	NA	Male	25 years	NA	Y	21	21	No	NA	NA	Met	Diagnostic	NA
Sample111	RMS031	201533640023_R04C01	Alveolar rhabdomyosarcoma	ARMS	NA	ARMS	Positive	NA	Male	3 years	NA	Y	1.5	1.5	No	DECEASED	675	Primary	Diagnostic	NA
Sample106	NA	201533640009_R07C01	Metastatic alveolar rhabdomyosarcoma	ARMS	NA	ARMS	Positive (previous sample)	NA	Male	10 years	NA	NA	3	3	No	ALIVE	2863	Met	Diagnostic	NA
Sample103	RMS001	201533640009_R02C01	Alveolar rhabdomyosarcoma	ARMS	NA	ARMS	Positive (previous sample)	NA	Male	6 years	NA	Y	0.75	1	Yes	ALIVE	2794	Primary	Recurrence	NA
Sample136	RMS032	201533640046_R02C01	Alveolar rhabdomyosarcoma, clinically recurrent	ARMS	NA	ARMS	Positive (previous sample)	NA	Male	3 years	NA	Y	1.5	2	No	DECEASED	675	Primary	Recurrence	1
Sample36	RMS030	201492570224_R01C01	Alveolar rhabdomyosarcoma	ARMS	NA	ARMS	Positive	NA	Male	5 years	NA	Y	1.83333	1.83333	No	DECEASED	1163	Primary	Diagnostic	NA
Sample17	NA	201247470016_R01C01	Metastatic alveolar rhabdomyosarcoma	ARMS	NA	ARMS	NA	PAX3	Female	15 years	NA	NA	14	14	No	DECEASED	336	Met	Diagnostic	NA
Sample129	NA	201533640031_R07C01	Alveolar rhabdomyosarcoma	ARMS	NA	ARMS	Positive	PAX3	Female	15 years	NA	NA	14	14	No	ALIVE	1170	Met	Diagnostic	NA
Sample92	NA	201533620039_R08C01	Alveolar rhabdomyosarcoma	ARMS	NA	ARMS	Positive	PAX3	Female	18 years	NA	NA	9	9	No	ALIVE	3660	Primary	Diagnostic	NA
Sample10	NA	201172580053_R02C01	Alveolar rhabdomyosarcoma	ARMS	NA	ARMS	Positive	PAX3	Female	9 years	NA	NA	9	9	No	DECEASED	611	Primary	Diagnostic	NA
Sample100	NA	201533620059_R06C01	Alveolar rhabdomyosarcoma	ARMS	NA	ARMS	Positive	PAX3	Male	14 years	NA	NA	13	13	No	NA	NA	Primary	Diagnostic	NA
Sample99	NA	201533620059_R05C01	Metastatic alveolar rhabdomyosarcoma with diffuse anaplasia	ARMS	NA	ARMS	Positive	PAX3	Female	15 years	NA	NA	14	14	No	ALIVE	1126	Met	Diagnostic	NA
Sample37	RMS003	201492570224_R02C01	Consistent with rhabdomyosarcoma, favor alveolar subtype	ARMS	NA	ARMS	Positive	PAX3	Female	14 years	NA	Y	13	13	No	ALIVE	1448	Primary	Diagnostic	NA
Sample03	RMS004	201172580047_R03C01	Alveolar rhabdomyosarcoma	ARMS	NA	ARMS	Positive	PAX3	Female	17 years	NA	Y	15	18	No	ALIVE	1849	Primary	Diagnostic	NA
Sample38	RMS027	201492570224_R03C01	Alveolar rhabdomyosarcoma, clinically recurrent	ARMS	NA	ARMS	Positive	PAX3	Female	21 years	NA	Y	19	19	No	NA	NA	Met	Recurrence	1
Sample126	RMS028	201533640031_R04C01	Alveolar rhabdomyosarcoma	ARMS	NA	ARMS	Positive	PAX3	Female	15 years	NA	Y	12	12	No	NA	NA	Primary	Diagnostic	NA
Sample40	RMS029	201492570224_R06C01	Alveolar rhabdomyosarcoma	ARMS	NA	ARMS	Positive	PAX3	Male	21 years	NA	Y	16	16	No	NA	NA	Primary	Diagnostic	NA
Sample07	RMS033	201172580047_R07C01	Alveolar rhabdomyosarcoma	ARMS	NA	ARMS	Positive	PAX3	Female	12 years	NA	Y	11	11	No	DECEASED	230	Met	Diagnostic	NA
Sample42	RMS034	201492570224_R08C01	Alveolar rhabdomyosarcoma	ARMS	NA	ARMS	Positive	PAX3	Male	2 years	NA	Y	1.58333	1.58333	No	DECEASED	455	Met	Diagnostic	NA
Sample113	RMS035	201533640023_R06C01	Alveolar rhabdomyosarcoma	ARMS	NA	ARMS	Positive	PAX3	Male	16 years	NA	Y	16	16	No	DECEASED	423	Primary	Diagnostic	NA
Sample41	RMS036	201492570224_R07C01	Alveolar rhabdomyosarcoma	ARMS	NA	ARMS	Positive	PAX3	Female	15 years	NA	Y	14	14	No	DECEASED	582	Met	Diagnostic	NA
Sample65	NA	201533520040_R08C01	Metastatic alveolar rhabdomyosarcoma	ARMS	NA	ARMS	Positive (previous sample)	PAX3	Male	9 years	NA	NA	7	9	Yes	DECEASED	624	Met	Recurrence	1
Sample59	RMS037	201533520040_R02C01	Metastatic alveolar rhabdomyosarcoma	ARMS	NA	ARMS	Positive (previous sample)	PAX3	Male	20 years	NA	Y	16	19	Yes	DECEASED	1393	Met	Recurrence	2
Sample18	RMS038	201247470016_R02C01	Metastatic alveolar rhabdomyosarcoma	ARMS	NA	ARMS	NA	PAX7	Female	16 years	NA	Y	15	15	No	DECEASED	384	Met	Diagnostic	NA
Sample102	RMS039	201533640009_R01C01	Metastatic alveolar rhabdomyosarcoma	ARMS	NA	ARMS	Positive	PAX7	Female	4 years	NA	Y	2	3	No	DECEASED	538	Met	Diagnostic	NA
Sample104	NA	201533640009_R04C01	Positive for metastatic rhabdomyosarcoma, alveolar subtype	ARMS	NA	ARMS	Positive (previous sample)	PAX7	Male	4 years	NA	NA	1.25	1.25	No	DECEASED	1053	Met	Diagnostic	NA
Sample57	RMS005	201533520026_R08C01	Metastatic alveolar rhabdomyosarcoma, solid variant	ARMS	NA	ARMS	Positive (previous sample)	PAX7	Male	10 years	NA	Y	3	3	No	ALIVE	4132	Met	Recurrence	1
Sample116	RMS015	201533640024_R02C01	Rhabdomyosarcoma, favor sclerosing subtype	RMS, NOS	Pattern not classic	ARMS	NA	NA	Female	9 years	NA	Y	7	7	No	NA	NA	Primary	Diagnostic	NA
Sample35	RMS006	201492570102_R04C01	Rhabdomyosarcoma	RMS, NOS	Pattern not classic	ARMS	Negative	NA	Male	4 years	Y	NA	2	2	No	NA	NA	Primary	Diagnostic	NA
Sample122	RMS017	201533640024_R08C01	Primitive rhabdomyosarcoma, not otherwise specified	RMS, NOS	Pattern not classic	ARMS	Negative	NA	Male	8 years	NA	Y	6	6	No	NA	NA	Primary	Recurrence	1
Sample147	RMS025	201533640050_R06C01	Involved by rhabdomyosarcoma. Negative for FKHR rearrangement	RMS, NOS	Pattern not classic	ARMS	Negative	NA	Female	11 years	NA	Y	8	8	No	NA	NA	Primary	Diagnostic	NA
Sample148	RMS002	201533640050_R07C01	Metastatic rhabdomyosarcoma, favor alveolar subtype, solid variant.	RMS, NOS	Small sample	ARMS	Negative	PAX3	Female	10 years	NA	Y	10	10	No	ALIVE	945	Met	Diagnostic	NA
Sample67	NA	201533520048_R03C01	Alveolar rhabdomyosarcoma	ARMS	NA	ERMS	NA	NA	Female	6 years	NA	NA	2	2	No	NA	NA	Primary	Diagnostic	NA
Sample26	NA	201247470019_R08C01	Recurrent/residual alveolar rhabdomyosarcoma	ARMS	NA	ERMS	NA	NA	Female	15 years	NA	NA	15	17	No	DECEASED	1300	Met	Recurrence	1
Sample131	NA	201533640042_R02C01	Alveolar rhabdomyosarcoma	ARMS	NA	ERMS	Negative	NA	Female	5 years	NA	NA	3	3	No	DECEASED	771	Primary	Diagnostic	NA
Sample130	NA	201533640042_R01C01	Alveolar rhabdomyosarcoma	ARMS	NA	ERMS	Negative	NA	Female	8 years	NA	NA	6	6	No	NA	NA	Primary	Diagnostic	NA
Sample112	NA	201533640023_R05C01	Alveolar rhabdomyosarcoma	ARMS	NA	ERMS	Negative	NA	Female	15 years	NA	NA	7	7	No	NA	NA	Primary	Recurrence	1
Sample68	NA	201533520048_R08C01	NA	Control	NA	ERMS	NA	NA	NA	NA	NA	NA	NA	NA	NA	NA	NA	NA	NA	NA
Sample93	NA	201533620048_R01C01	NA	Control	NA	ERMS	NA	NA	NA	NA	NA	NA	NA	NA	NA	NA	NA	NA	NA	NA
Sample94	NA	201533620048_R02C01	NA	Control	NA	ERMS	NA	NA	NA	NA	NA	NA	NA	NA	NA	NA	NA	NA	NA	NA
Sample95	NA	201533620048_R03C01	NA	Control	NA	ERMS	NA	NA	NA	NA	NA	NA	NA	NA	NA	NA	NA	NA	NA	NA
Sample23	RMS043	201247470019_R05C01	Rhabdomyosarcoma, consistent with embryonal subtype	ERMS	NA	ERMS	FAILED	NA	Male	10 years	NA	Y	8	8	No	ALIVE	1244	Primary	Diagnostic	NA
Sample90	NA	201533620039_R06C01	Embryonal rhabdomyosarcoma (clinically recurrent)	ERMS	NA	ERMS	NA	NA	Female	5 years	NA	NA	0.666667	4	No	DECEASED	1931	Primary	Recurrence	2
Sample89	NA	201533620039_R05C01	Embryonal rhabdomyosarcoma	ERMS	NA	ERMS	NA	NA	Female	7 years	NA	NA	6	6	No	DECEASED	462	Primary	Diagnostic	NA
Sample25	NA	201247470019_R07C01	Embryonal rhabdomyosarcoma with therapy effect	ERMS	NA	ERMS	NA	NA	Female	9 years	NA	Y	5	6	Yes	ALIVE	1723	Primary	Diagnostic	NA
Sample22	NA	201247470019_R04C01	Rhabdomyosarcoma, embryonal subtype	ERMS	NA	ERMS	NA	NA	Female	2 years	NA	Y	2	2	No	NA	NA	Primary	Diagnostic	NA
Sample81	NA	201533620012_R04C01	Embryonal rhabdomyosarcoma	ERMS	NA	ERMS	NA	NA	Female	3 years	NA	Y	0.166667	0.166667	No	NA	NA	Primary	Diagnostic	NA
Sample32	RMS042	201247490021_R07C01	Rhabdomyosarcoma, embryonal subtype	ERMS	NA	ERMS	NA	NA	Female	9 years	NA	Y	9	9	No	ALIVE	1140	Primary	Diagnostic	NA
Sample87	RMS048	201533620039_R03C01	Embryonal rhabdomyosarcoma	ERMS	NA	ERMS	NA	NA	Female	6 years	NA	Y	3	3	No	ALIVE	1778	Primary	Diagnostic	NA
Sample123	RMS049	201533640031_R01C01	Embryonal rhabdomyosarcoma, with treatment change	ERMS	NA	ERMS	NA	NA	Male	11 years	?	Y	8	8	Yes	ALIVE	157	Met	Recurrence	1
Sample83	RMS051	201533620012_R06C01	Embryonal rhabdomyosarcoma, paratesticular	ERMS	NA	ERMS	NA	NA	Male	18 years	NA	Y	13	13	No	ALIVE	1705	Primary	Diagnostic	NA
Sample66	RMS052	201533520048_R02C01	Embryonal Rhabdomyosarcoma, botyroid subtype with partial necrosis	ERMS	NA	ERMS	NA	NA	Female	11 years	NA	Y	2	2	No	ALIVE	4264	Primary	Diagnostic	NA
Sample75	RMS053	201533620004_R07C01	Rhabdomyosarcoma; embryonal subtype	ERMS	NA	ERMS	NA	NA	Female	18 years	NA	Y	8	8	No	ALIVE	3859	Primary	Diagnostic	NA
Sample77	RMS054	201533620011_R02C01	One lymph node with metastatic diffusely anaplastic embryonal rhabdomyosarcoma	ERMS	NA	ERMS	NA	NA	Male	19 years	NA	Y	15	15	No	ALIVE	2213	Met	Diagnostic	NA
Sample33	RMS056	201247490021_R08C01	Rhabdomyosarcoma, embryonal subtype	ERMS	NA	ERMS	NA	NA	Male	17 years	NA	Y	4	4	No	NA	NA	Primary	Diagnostic	NA
Sample88	RMS063	201533620039_R04C01	Rhabdomyosarcoma, embryonal subtype	ERMS	NA	ERMS	NA	NA	Female	2 years	NA	Y	2	2	No	NA	NA	Primary	Diagnostic	NA
Sample61	RMS070	201533520040_R04C01	Embryonal rhabdomyosarcoma	ERMS	NA	ERMS	NA	NA	Male	2 years	NA	Y	2	2	No	NA	NA	Primary	Diagnostic	NA
Sample12	RMS087	201172580053_R04C01	Embryonal rhabdomyosarcoma	ERMS	NA	ERMS	NA	NA	Female	9 years	NA	Y	7	7	Yes	DECEASED	889	Primary	Diagnostic	NA
Sample91	RMS090	201533620039_R07C01	Metastatic embryonal rhabdomyosarcoma with anaplasia	ERMS	NA	ERMS	NA	NA	Female	9 years	NA	Y	7	9	Yes	DECEASED	889	Met	Recurrence	2
Sample76	RMS091	201533620004_R08C01	Embryonal rhabdomyosarcoma with anaplasia, clinically recurrent.	ERMS	NA	ERMS	NA	NA	Female	5 years	?	Y	0.666667	2	No	DECEASED	1931	Met	Recurrence	1
Sample78	RMS092	201533620012_R01C01	Embryonal rhabdomyosarcoma with anaplasia and extensive necrosis	ERMS	NA	ERMS	NA	NA	Female	5 years	NA	Y	0.666667	5	Yes	DECEASED	1931	Primary	Recurrence	3
Sample51	RMS094	201533520026_R02C01	Metastatic embryonal rhabdomyosarcoma	ERMS	NA	ERMS	NA	NA	Female	5 years	NA	Y	0.666667	5	Yes	DECEASED	1931	Met	Recurrence	3
Sample63	RMS095	201533520040_R06C01	Embryonal rhabdomyosarcoma with anaplasia and significant secondary changes	ERMS	NA	ERMS	NA	NA	Male	6 years	?	Y	4	5	Yes	DECEASED	827	Primary	Recurrence	1
Sample58	NA	201533520040_R01C01	Rhabdomyosarcoma, embryonal subtype	ERMS	NA	ERMS	Negative	NA	Female	2 years	NA	NA	1.66667	1.66667	No	NA	NA	Primary	Diagnostic	NA
Sample86	NA	201533620039_R01C01	Rhabdomyosarcoma, type pending RT-PCR findings	ERMS	NA	ERMS	Negative	NA	Female	17 years	NA	NA	9	9	No	ALIVE	3772	Primary	Diagnostic	NA
Sample05	NA	201172580047_R05C01	Embryonal rhabdomyosarcoma with anaplastic features	ERMS	NA	ERMS	Negative	NA	Male	8 years	NA	Y	3	3	No	NA	NA	Primary	Diagnostic	NA
Sample85	NA	201533620012_R08C01	Embryonal Rhabdomyosarcoma	ERMS	NA	ERMS	Negative	NA	Male	9 years	NA	Y	7	7	No	NA	NA	Primary	Diagnostic	NA
Sample108	NA	201533640023_R01C01	Embryonal rhabdomyosarcoma with marked diffuse anaplasia	ERMS	NA	ERMS	Negative	NA	Male	9 years	NA	Y	7	7	No	NA	NA	Met	Diagnostic	NA
Sample84	NA	201533620012_R07C01	Rhabdomyosarcoma, consistent with the embryonal subtype	ERMS	NA	ERMS	Negative	NA	Female	8 years	NA	Y	8	8	No	NA	NA	Primary	Diagnostic	NA
Sample28	RMS040	201247490021_R03C01	Rhabdomyosarcoma	ERMS	NA	ERMS	Negative	NA	Male	10 years	NA	Y	8	8	No	ALIVE	1244	Primary	Diagnostic	NA
Sample114	RMS046	201533640023_R07C01	Embryonal rhabdomyosarcoma.	ERMS	NA	ERMS	negative	NA	Female	5 years	NA	Y	2	2	No	ALIVE	2053	Primary	Diagnostic	NA
Sample19	RMS057	201247470019_R01C01	Rhabdomyosarcoma, embryonal subtype	ERMS	NA	ERMS	Negative	NA	Female	14 years	NA	Y	11	11	No	NA	NA	Primary	Diagnostic	NA
Sample20	RMS058	201247470019_R02C01	Embryonal Rhabdomyosarcoma	ERMS	NA	ERMS	Negative	NA	Male	NA	NA	Y	8	8	No	NA	NA	Met	Diagnostic	NA
Sample60	RMS059	201533520040_R03C01	Most consistent with embryonal rhabdomyosarcoma with anaplasia	ERMS	NA	ERMS	Negative	NA	Male	3 years	NA	Y	2	3	No	NA	NA	Primary	Diagnostic	NA
Sample82	RMS061	201533620012_R05C01	Rhabdomyosarcoma with anaplasia	ERMS	NA	ERMS	Negative	NA	Male	6 years	NA	Y	6	6	No	NA	NA	Primary	Diagnostic	NA
Sample73	RMS065	201533620004_R05C01	Embryonal rhabdomyosarcoma	ERMS	NA	ERMS	Negative	NA	Male	14 years	NA	Y	13	13	No	NA	NA	Primary	Diagnostic	NA
Sample80	RMS068	201533620012_R03C01	Embryonal Rhabdomyosarcoma	ERMS	NA	ERMS	Negative	NA	Female	3 years	NA	Y	1.58333	1.58333	No	NA	NA	Primary	Diagnostic	NA
Sample71	RMS069	201533620004_R03C01	rhabdomyosarcoma	ERMS	NA	ERMS	Negative	NA	Male	17 years	NA	Y	15	15	No	NA	NA	Primary	Diagnostic	NA
Sample79	RMS071	201533620012_R02C01	Embryonal rhabdomyosarcoma with diffuse anaplastic features	ERMS	NA	ERMS	Negative	NA	Male	19 years	NA	Y	17	17	No	NA	NA	Primary	Diagnostic	NA
Sample72	RMS072	201533620004_R04C01	Embryonal Rhabdomyosarcoma	ERMS	NA	ERMS	Negative	NA	Female	4 years	NA	Y	2	2	No	NA	NA	Primary	Diagnostic	NA
Sample08	RMS081	201172580047_R08C01	Embryonal rhabdomyosarcoma	ERMS	NA	ERMS	Negative	NA	Male	4 years	NA	Y	4	4	No	NA	NA	Primary	Diagnostic	NA
Sample39	RMS082	201492570224_R05C01	Embryonal rhabdomyosarcoma	ERMS	NA	ERMS	Negative	NA	Male	3 years	NA	Y	2	2	No	NA	NA	Primary	Diagnostic	NA
Sample16	RMS085	201172580053_R08C01	Embryonal rhabdomyosarcoma	ERMS	NA	ERMS	Negative	NA	Female	11 years	NA	Y	6	6	No	NA	NA	Primary	Diagnostic	NA
Sample125	RMS088	201533640031_R03C01	Embryonal rhabdomyosarcoma	ERMS	NA	ERMS	Negative	NA	Female	4 years	NA	Y	3	3	No	DECEASED	224	Primary	Diagnostic	NA
Sample62	RMS089	201533520040_R05C01	Rhabdomyosarcoma, favor the embryonal subtype	ERMS	NA	ERMS	negative	NA	Male	3 years	NA	Y	3	3	No	DECEASED	739	Primary	Diagnostic	NA
Sample74	RMS050	201533620004_R06C01	Rhabdomyosarcoma with extreme anaplasia	ERMS	NA	ERMS	Negative (previous sample)	NA	Female	5 years	NA	Y	2	2	Yes	ALIVE	2053	Primary	Recurrence	NA
Sample64	RMS093	201533520040_R07C01	Embryonal rhabdomyosarcoma with minimal tumor necrosis involving prostate gland	ERMS	NA	ERMS	Negative (previous sample)	NA	Male	18 years	?	Y	17	18	Yes	DECEASED	593	Primary	Recurrence	1
Sample132	NA	201533640042_R03C01	Rhabdomyosarcoma	RMS, NOS	Small sample	ERMS	NA	NA	Male	7 years	NA	NA	2	2	No	ALIVE	2554	Primary	Diagnostic	NA
Sample21	NA	201247470019_R03C01	Rhabdomyosarcoma with an embryonal cytomorphology	RMS, NOS	Pattern not classic	ERMS	NA	NA	Male	8 years	NA	NA	4	4	No	NA	NA	Primary	Diagnostic	NA
Sample27	NA	201247490021_R02C01	Rhabdomyosarcoma with anaplastic change and aberrant expression of synaptophysin	RMS, NOS	Pattern not classic	ERMS	NA	NA	Male	7 years	NA	Y	2	2	No	NA	NA	Met	Diagnostic	NA
Sample47	NA	201533520001_R06C01	Rhabdomyosarcoma, mixed embryonal and spindle cell types	RMS, NOS	Pattern not classic	ERMS	NA	NA	Female	8 years	NA	Y	2	2	No	NA	NA	Primary	Diagnostic	NA
Sample121	NA	201533640024_R07C01	Poorly differentiated anaplastic rhabdomyosarcoma	RMS, NOS	Pattern not classic	ERMS	NA	NA	Male	11 years	NA	Y	2	2	No	NA	NA	Primary	Diagnostic	NA
Sample70	NA	201533620004_R02C01	Rhabdomyosarcoma, probably alveolar	RMS, NOS	Small sample	ERMS	NA	NA	Male	9 years	NA	Y	3	3	No	NA	NA	Primary	Diagnostic	NA
Sample150	NA	202163550088_R03C01	Rhabdomyosarcoma, probably alveolar type	RMS, NOS	Small sample	ERMS	NA	NA	Male	17 years	NA	Y	8	8	No	NA	NA	Primary	Diagnostic	NA
Sample31	NA	201247490021_R06C01	Rhabdomyosarcoma; mixed embryonal and spindle cell subtypes	RMS, NOS	Pattern not classic	ERMS	NA	NA	Male	27 years	NA	Y	15	15	No	NA	NA	Primary	Diagnostic	NA
Sample30	RMS041	201247490021_R05C01	Rhabdomyosarcoma, mixed embryonal and spindle cell types	RMS, NOS	Pattern not classic	ERMS	NA	NA	Female	9 years	NA	Y	5	5	No	ALIVE	1512	Primary	Diagnostic	NA
Sample146	RMS044	201533640050_R05C01	Consistent with rhabdomyosarcoma with diffuse anaplasia	RMS, NOS	Pattern not classic	ERMS	NA	NA	Male	9 months	NA	Y	0.5	0.5	No	ALIVE	910	Primary	Diagnostic	NA
Sample29	RMS055	201247490021_R04C01	Rhabdomyosarcoma, mixed conventional embryonal and spindle cell types	RMS, NOS	Pattern not classic	ERMS	NA	NA	Male	19 years	NA	Y	15	15	No	NA	NA	Primary	Diagnostic	NA
Sample52	RMS060	201533520026_R03C01	Rhabdomyosarcoma not otherwise specified	RMS, NOS	Pattern not classic	ERMS	NA	NA	Male	7 months	NA	Y	0.416667	0.416667	No	NA	NA	Primary	Diagnostic	NA
Sample50	RMS062	201533520026_R01C01	Rhabdomyosarcoma not otherwise specified	RMS, NOS	Pattern not classic	ERMS	NA	NA	Female	12 years	NA	Y	11	11	No	NA	NA	Primary	Diagnostic	NA
Sample53	RMS066	201533520026_R04C01	Embryonal and spindle cell rhabdomyosarcoma	RMS, NOS	Pattern not classic	ERMS	NA	NA	Male	19 months	NA	Y	0.25	0.25	Yes	NA	NA	Primary	Diagnostic	NA
Sample44	RMS073	201533520001_R02C01	Rhabdomyosarcoma, mixed spindle cell and embryonal types	RMS, NOS	Pattern not classic	ERMS	NA	NA	Male	8 years	NA	Y	6	6	No	NA	NA	Primary	Diagnostic	NA
Sample69	RMS074	201533620004_R01C01	Rhabdomyosarcoma	RMS, NOS	unclear	ERMS	NA	NA	Male	7 years	NA	Y	0.666667	0.666667	No	NA	NA	Primary	Diagnostic	NA
Sample45	RMS075	201533520001_R03C01	Rhabdomyosarcoma, spindle cell variant	RMS, NOS	Pattern not classic	ERMS	NA	NA	Male	6 years	NA	Y	0.583333	0.583333	No	NA	NA	Primary	Diagnostic	NA
Sample49	RMS076	201533520001_R08C01	Anaplastic embryonal rhabdomyosarcoma with heterologous chondroid differentiation	RMS, NOS	Pattern not classic	ERMS	NA	NA	Female	21 years	NA	Y	15	15	No	NA	NA	Primary	Diagnostic	NA
Sample54	RMS077	201533520026_R05C01	High grade sarcoma suspect rhabdomyosarcoma	RMS, NOS	Stains negative	ERMS	NA	NA	Male	7 years	NA	Y	0.666667	0.666667	No	NA	NA	Primary	Diagnostic	NA
Sample43	RMS078	201533520001_R01C01	Rhabdomyosarcoma, probably embryonal subtype	RMS, NOS	Small sample	ERMS	NA	NA	Female	12 years	NA	Y	4	4	No	NA	NA	Primary	Diagnostic	NA
Sample55	RMS079	201533520026_R06C01	Mixed spindle cell and embryonal rhabdomyosarcoma	RMS, NOS	Pattern not classic	ERMS	NA	NA	Male	23 years	NA	Y	14	14	No	NA	NA	Primary	Diagnostic	NA
Sample117	RMS080	201533640024_R03C01	Rhabdomyosarcoma	RMS, NOS	unclear	ERMS	NA	NA	Female	13 years	NA	Y	4	4	No	NA	NA	Met	Diagnostic	NA
Sample145	RMS084	201533640050_R04C01	High-grade spindle cell sarcoma with foci of embryonal-type rhabdomyosarcoma	RMS, NOS	Small sample	ERMS	NA	NA	Female	26 years	NA	Y	21	21	No	NA	NA	Primary	Diagnostic	NA
Sample119	RMS096	201533640024_R05C01	Rhabdomyosarcoma, mixed spindle cell and embryonal subtype	RMS, NOS	Pattern not classic	ERMS	NA	NA	Male	11 years	NA	Y	5	5	No	DECEASED	2022	Primary	Diagnostic	NA
Sample24	NA	201247470019_R06C01	Rhabdomyosarcoma, favor embryonal subtype	RMS, NOS	Pattern not classic	ERMS	Negative	NA	Female	4 years	NA	NA	3	3	No	DECEASED	971	Primary	Recurrence	2
Sample110	RMS045	201533640023_R03C01	Rhabdomyosarcoma. Negative for FOXO1 gene	RMS, NOS	Pattern not classic	ERMS	negative	NA	Female	6 years	NA	Y	3	3	No	ALIVE	1760	Primary	Diagnostic	NA
Sample11	RMS047	201172580053_R03C01	Rhabdomyosarcoma	RMS, NOS	Pattern not classic	ERMS	Negative	NA	Male	11 years	NA	Y	3	3	No	ALIVE	4027	Primary	Diagnostic	NA
Sample134	RMS064	201533640042_R05C01	Rhabdomyosarcoma, NOS.	RMS, NOS	unclear	ERMS	Negative	NA	Male	2 years	NA	Y	1.66667	1.66667	No	NA	NA	Primary	Diagnostic	NA
Sample142	RMS067	201533640046_R08C01	Rhabdomyosarcoma, morphologically consistent with embryonal subtype	RMS, NOS	Small sample	ERMS	Negative	NA	Male	23 months	NA	Y	0.583333	0.583333	No	NA	NA	Primary	Diagnostic	NA
Sample149	RMS083	201533640050_R08C01	Primitive sarcoma, consistent with rhabdomyosarcoma	RMS, NOS	Pattern not classic	ERMS	Negative	NA	Female	28 years	NA	Y	27	27	No	NA	NA	Primary	Diagnostic	NA
Sample09	NA	201172580053_R01C01	Rhabdomyosarcoma	SC/SRMS	NA	ERMS	Negative	NA	Male	18 years	NA	Y	16	16	No	ALIVE	807	Primary	Diagnostic	NA
Sample155	NA	202292330029_R05C01	Pleomorphic rhabdomyosarcoma	PRMS	NA	PRMS	NA	NA	NA	NA	NA	Y	NA	NA	NA	NA	NA	NA	NA	NA
Sample153	RMS086	202292330029_R03C01	Pleomorphic rhabdomyosarcoma	PRMS	NA	PRMS	NA	NA	NA	NA	NA	Y	NA	NA	NA	NA	NA	NA	NA	NA
Sample151	RMS099	202292330029_R01C01	Pleomorphic rhabdomyosarcoma	PRMS	NA	PRMS	NA	NA	NA	NA	NA	Y	NA	NA	NA	NA	NA	NA	NA	NA
Sample154	RMS100	202292330029_R04C01	Pleomorphic rhabdomyosarcoma	PRMS	NA	PRMS	NA	NA	NA	NA	NA	Y	NA	NA	NA	NA	NA	NA	NA	NA
Sample156	RMS101	202292330029_R06C01	Pleomorphic rhabdomyosarcoma	PRMS	NA	PRMS	NA	NA	NA	NA	NA	Y	NA	NA	NA	NA	NA	NA	NA	NA
Sample157	RMS102	202292330029_R07C01	Pleomorphic rhabdomyosarcoma	PRMS	NA	PRMS	NA	NA	NA	NA	NA	Y	NA	NA	NA	NA	NA	NA	NA	NA
Sample152	RMS103	202292330029_R02C01	Pleomorphic rhabdomyosarcoma	PRMS	NA	PRMS	NA	NA	NA	NA	NA	Y	NA	NA	NA	NA	NA	NA	NA	NA
Sample158	RMS104	202292330029_R08C01	Pleomorphic rhabdomyosarcoma	PRMS	NA	PRMS	NA	NA	NA	NA	NA	Y	NA	NA	NA	NA	NA	NA	NA	NA
Sample118	RMS097	201533640024_R04C01	Rhabdomyosarcoma, NOS	RMS, NOS	Pattern not classic	PRMS	NA	NA	Female	18 years	NA	Y	16	16	No	NA	NA	Primary	Diagnostic	NA
Sample04	RMS098	201172580047_R04C01	Rhabdomyosarcoma, spindle cell type	RMS, NOS	Pattern not classic	PRMS	NA	NA	Male	15 years	NA	Y	14	14	No	NA	NA	Primary	Recurrence	1
Sample135	RMS105	201533640042_R06C01	Primitive sarcoma, consistent with rhabdomyosarcoma with anaplasia	RMS, NOS	EWSR1 fusion?	PRMS	NA	NA	Male	9 years	NA	Y	9	9	No	DECEASED	43	Primary	Diagnostic	NA
Sample143	NA	201533640050_R02C01	Embryonal rhabdomyosarcoma, spindle cell subtype	RMS, NOS	Dx dated	SC/SRMS	NA	NA	Female	5 years	NA	NA	4	5	No	DECEASED	646	Primary	Recurrence	3
Sample144	NA	201533640050_R03C01	Embryonal rhabdomyosarcoma, spindle cell variant	RMS, NOS	Dx dated	SC/SRMS	NA	NA	Female	24 years	NA	NA	21	21	Yes	DECEASED	971	Primary	Diagnostic	NA
Sample48	RMS106	201533520001_R07C01	Rhabdomyosarcoma, mixed spindle cell and probably alveolar variant	RMS, NOS	Pattern not classic	SC/SRMS	NA	NA	Female	23 years	Y	NA	11	11	No	NA	NA	Primary	Diagnostic	NA
Sample46	RMS107	201533520001_R04C01	Rhabdomyosarcoma, mostly spindle cell cell variant with only focal embryonal component	RMS, NOS	Pattern not classic	SC/SRMS	NA	NA	Female	24 years	NA	NA	15	15	No	NA	NA	Primary	Diagnostic	NA
Sample56	RMS108	201533520026_R07C01	Embryonal rhabdomyosarcoma, spindle cell variant	RMS, NOS	Pattern not classic	SC/SRMS	NA	NA	Male	10 years	Y	NA	2	2	No	NA	NA	Primary	Diagnostic	NA
Sample127	RMS109	201533640031_R05C01	Rhabdomyosarcoma, sample too small to subtype	RMS, NOS	Small sample	SC/SRMS	NA	NA	Male	19 years	Y	NA	17	17	No	NA	NA	Primary	Diagnostic	NA
Sample14	NA	201172580053_R06C01	Rhabdomyosarcoma, sclerosing/spindle cell variant	SC/SRMS	NA	SC/SRMS	NA	NA	Male	16 years	NA	NA	15	15	Yes	NA	NA	Primary	Diagnostic	NA
Sample120	NA	201533640024_R06C01	Rhabdomyosarcoma, spindle cell/ sclerosing subtype	SC/SRMS	NA	SC/SRMS	Negative (previous sample)	NA	Female	6 years	Y	NA	4	6	Yes	DECEASED	969	Primary	Recurrence	1
